# Supplementary material for: The Effect of Human Papillomavirus Infection on Pregnancy Outcomes: A Scoping Review
Source: Diagnostics (Basel). 2026 Feb 21;16(4):629. doi: 10.3390/diagnostics16040629 (PMC12938902; doi:10.3390/diagnostics16040629)
Supplement: Supplementary file 1 [file diagnostics-16-00629-s001.zip]

Archive with 2 entries (2 files):
- Figure S1. Engagement strategy framework.pdf
- Table S1. PRISMA 2020 Checklist_The effect of Human Papillomavirus infection on pregnancy outcomes.pdf
